# Supplementary material for: Internet-Based Survey on Physical Activity and Incidence of Injury in Active Working Dogs
Source: Animals (Basel). 2023 May 16;13(10):1647. doi: 10.3390/ani13101647 (PMC10215327; doi:10.3390/ani13101647)
Supplement: Supplementary file 1 [file animals-13-01647-s001.zip]

Archive with 1 entries (1 files):
- animals-2357790-supplementary.pdf
